# Supplementary material for: Household spraying in cholera outbreaks: Insights from three exploratory, mixed-methods field effectiveness evaluations
Source: PLoS Negl Trop Dis. 2020 Aug 31;14(8):e0008661. doi: 10.1371/journal.pntd.0008661 (PMC7485970; doi:10.1371/journal.pntd.0008661)
Supplement: S1 File — (XLSX) [file pntd.0008661.s001.xlsx]

## Sheet: KII coordinator spraying
SPRAYING PROGRAM COORDINATOR KEY INFORMANT INTERVIEW
Thank you for accepting to participate in the interview. Before getting started, I need to write down my name, the date, time, and location. Please give me a minute.
A	Interviewer
B	Date
C	Time
D	Location
I will start with general questions about your professional experience and your organization. You can decide at any time that you do not want to answer. Please note, in this interview, we understand "household disinfection" as any intervention that aims to reduce contamination within households, such as household spraying and household disinfection kits.
Q1	Are you supervising household disinfection activities for the current cholera outbreak in the area?			Yes	1	No [Stop.]	0
Q2	[Circle respondent's gender]			Male	1	Female	0
Q3	Can you please tell me a little about your professional background and experience? [Record education, job titles and years]
Q4	Can you please describe your role within your organization in the current outbreak?
Q5	Have you implemented response activities in other outbreaks in the past? If so, where and when?
Q6	How is this outbreak similar or different from other outbreaks that you responded to?
Q7	How does that impact your activities, and household disinfection interventions in particular?
	Lessons learned?
Q8	What are the response activities currently deployed by your organization in this outbreak?
Q9	Do you know of other organizations implementing similar programs in this outbreak? If so, which ones?
Q10	How does your organization obtain funding for outbreak response activities?
				Budget?
Q11	What intervention would you say is the most important to prevent cholera, if you had to choose one? Why?
	I now would like to ask you more questions specifically about household disinfection interventions.
Q12	Can you please describe in more detail the household disinfection interventions implemented by your organization in this outbreak?
Q13	How many people are employed by your organization for household disinfection interventions?					people
Q14	Of these, how many are local staff? International staff?					local staff
						international staff
	Now I will ask you a few questions that are more specific to household spraying.
Q15	How do you decide where to deploy household spraying teams?
Q16	Who prepares chlorine solution for spraying?
Q17	What is the intended chlorine concentration of the solution?					Don't know	88
Q18	How is staff selected and hired by your organization for household spraying?
	Qualifications?
Q19	Can you tell me how staff is paid for household spraying? By contract, day, # beneficiaries?
Q20	How is staff trained, within your organization, for household spraying?
Q21	Can you please describe if any kind of monitoring of household spraying interventions is carried out?
Q22	When did you start household spraiyng interventions in this outbreak?					month-year
Q8
Q23	Approximately how many houses have been sprayed so far?					households
Q24	For how long do you expect to continue household spraying in this outbreak?
Q25	In your opinion, what do beneficiaries like about household spraying in this outbreak?
Q26	In your opinion, what do beneficiaries dislike about household spraying in this outbreak?
Q27	From the perspective of your organization, what is easy in the implementation of household spraying?
Q28	From the perspective of your organization, what is most challenging in the implementation of household spraying?
Q29	Your organization is implementing household spraying. What are the reasons that intervention was selected?
Q30	Is there debate around household disinfection interventions within your organization? If so, why?
Q31	And in your opinion, which intervention is better, household spraying or household disinfection kits?
Q32	Is there a WASH cluster in this outbreak? If so, how is it organized?
Q33	Have you discussed household disinfection interventions within the WASH cluster? If so, what were the conclusions?
Q34	Is there anything else you would like to share regarding household disinfection interventions?
Q35	[Report end time]			End time
THANK YOU VERY MUCH FOR YOUR TIME!

## Sheet: KII sprayers
HOUSEHOLD SPRAYING KEY INFORMANT INTERVIEW
Thank you for accepting to participate in the interview. Before getting started, I need to write down my name, the date, time, and location. Please give me a minute.
A	Interviewer
B	Date
C	Time
D	Location
I will now ask you a few personal questions. You can decide at any time that you do not want to answer.
Q1	Are you a member of a spraying team responding to the current cholera outbreak in the area?			Yes	1	No [Stop.]	0
Q2	[Circle respondent's gender]			Male	1	Female	0
Q3	Did you go to school?			Yes	1	No [Go to Q5]	0
Q4	What is the highest grade you completed in school?					Grade
Q5	Can you read and write?	Yes	1	No	0	No female HOH	99
Q6	How long does it take you to get to work?			minutes hours		Don't answer	88
Q8	What would you say are the biggest health problems in the area?	Cholera	1	Fever	2	Dengue	3
		Malaria	4	Influenza	5	Respiratory infection, cough	6
		Blood pressure	7	Diarrhea	8	Don't know	88
		Other: _____________________________________________					99
Q7	Have you moved home because of the current cholera outbreak?	Yes	1	No	0	Don't answer	88
Q9	What ways do you know to prevent cholera?	Treat water	1	Wash hands	2	Use latrine	3
		Cook food	4	Clean with soap	5	Spray home with chlorine	6
		Don't know	7	Other: __________________________			99
Q10	What is your main occupation?					Don't answer	88
Q11	What other professional activities do you have, if any?
Thank you. I will now ask you more questions about your spraying activities.
Q12	Is this the first outbreak in which you are employed as a chlorine sprayer?	Yes [Go to Q15]	1	No	0	Don't answer [Go to Q15]	88
Q13	When was the first time you were employed as a chlorine sprayer?			[unit]		Don't remember [Go to Q15]	88
Q14	In approximately how many outbreaks have you been spraying households?			outbreaks		Don't know	88
Q15	In this outbreak, how and by which organization were you hired as a chlorine sprayer?
Q16	Have you received any training on how to perform spraying in this outbreak?			Yes	1	No [Go to Q22]	0
Q17	Who gave you the training?
Q18	How long was the training?					days hours
Q19	What did you learn in the training?
Q20	What did you like about the training?
Q21	Is there anything you would change to the training if you could?
Q22	Over the past 6 months, how has your activity as a sprayer compared to your main occupation in terms of income? Would you say it has been more important, about equal, or less important than your main occupation?			More important	1	Equally important	2
				Less important	3	Don't know	88
Q23	How many days per week have you been spraying over the past month, on average?			days per week		Don't know	88
Q24	What is the maximum number of households you have sprayed in one spraying day in this outbreak?			households		Don't know	88
Q25	How many households would you say are sprayed on a typical spraying day?			households		Don't know	88
Q26	Can you please describe how a typical day of spraying looks like for you?
Q27	Can you please describe how you spray? How do you select parts of the house to be sprayed? For how long do you spray each surface?
Q28	How do you identify households that need to be sprayed?
Q29	Once you have identified one household that needs to be sprayed, do you also spray neighboring households?	Yes [Go to Q31]	1	No [Go to Q31]	2	Sometimes	3
Q30	How do you decide whether to include neighboring households or not?	If I have time	1	If I have enough chlorine	2	If they ask for it	3
	[Multiple answers possible]	NGO request	4	Other: ___________________________			99
Q31	When you go spray a household, do you ask household members any questions or conduct short surveys?			Yes	1	No [Go to Q34]	2
Q32	What kind of questions do you ask?	About cholera cases	1	About cleaning habits, hygiene	2	About water	3
		About sanitation	4	About cholera care	5	Other: _____________	99
Q33	Who do you report results to?	CTC staff	1	Local spraying organization	2	Nobody	99
		Other:__________________________________________					99
Q34	When you go spray a household, do beneficiaries usually ask you questions?			Yes	1	No [Go to Q36]	2
Q35	What kind of questions have you been answering while spraying households?	Does spraying work	1	How to prevent cholera	2	How to treat water	3
		Other: ____________________________________________					99
Q36	When you go spray a household, do you deliver any messages about how to prevent cholera?			Yes	1	No [Go to Q38]	2
Q37	What kind of messages do you deliver?	Treat or boil water	1	Store water in safe container	2	Use latrine	3
		Wash hands	4	Use chlorine for cleaning	5	Cook food	6
		Other: ____________________________________________					99
Q38	In general, do you think that people appreciate that you go spray their household with chlorine? Do they appreciate it a lot, a little, not much, or not at all?	A lot	1	A little	2	Not much	3
		Not at all	4	Don't know	88
Q39	Do people or neighbors of sprayed households ever ask you to go spray their household? And what do you do if this happens?
Q40	What would you say are things that people find useful about household spraying?
Q41	What would you say are things that people do not find useful about household spraying?
Q42	Do people ever request not to have their household sprayed with chlorine? Why?
Q43	What do you find easy about household spraying?
Q44	What do you find challenging about household spraying?
Q45	Would you say that household spraying is very effective, effective, possibly effective, or not effective at all against cholera?	Very effective	1	Effective	2	Possibly effective	3
		Not effective	4	Don't know	88
Q46	Some organizations recommend to stop household spraying and instead give people kits with cleaning supplies so that they disinfect household items themselves. What do you think about that? Would that be a better intervention than spraying?
Q47	Is there anything else that you would like to share with me about your experience as a household sprayer?
Q48	Who prepares the chlorine solution that you use for spraying?			Myself [Start chlorine bs. guide]	1	Someone else	2
Q49	[Report end time]			End time
THANK YOU VERY MUCH FOR YOUR TIME!

## Sheet: OBS spraying
SPRAYING OBSERVATION GUIDE
A	Name
B	Date
C	Time (start spraying)
D	Location / household number
O1	How many sprayers are present in the household?					sprayers
O2	[Draw a map of the household]
O3	[On the map, identify sampled surfaces and/or objects in red, and sprayed areas in blue]
O4	[Take a picture of the spraying equipment]
O5	Capacity of the chlorine solution container:					Liters
O6	Measure, from spraying solution:	pH:				mg/L Cl2
O7	[If the chlorine concentration is less than 1,400 mg/L, adjust to 2,000 mg/L (+/- 20%) and report the new concentration.]					mg/L Cl2
E	Time (end spraying)

## Sheet: OBS chlorine
SPRAYING SOLUTION PREPARATION OBSERVATION GUIDE
A	Name
B	Date
C	Time (start spraying)
D	Location
O1	Who is in charge of preparing the chlorine solution			Sprayer	1	Other [Go to O3]	2
O2	[Report corresponding KII number]
O3	Where is the chlorine solution for spraying prepared?
O4	When was chlorine produced here the first time?					MM/YY
O5	Is chlorine continually produced here?	Yes	1	No	0	Don't know	88
O6	[Describe any other products manufactured in the same place.]
O7	Can you please describe how the spraying solution is prepared? [Take notes or draw the process]
O8	Do you have a written protocol for preparing the spraying solution?			Yes	1	No	0
O9	May I see the protocol?			Yes [Take picture]	1	No	0
O10	Where does the water used to prepare the solution typically come from?	Protected well	1	Open well	2	Tanker truck	3
		Protected spring	4	Unprotected spring	5	Surface source (river, stream)	6
		Kiosk or public tap	7	Private tap	8	Distilled	9
		Rainwater	10	Other: __________________________			99
O11	Is the quality of this water tested?	Yes	1	No [Go to O13]	0	Don’t know [Go to O13]	88
O12	What is tested? How often? [Circle all that apply and frequency]	pH	Always Often Sometimes Never Don't know
		Turbidity	Always Often Sometimes Never Don't know
		TDS	Always Often Sometimes Never Don't know
		Other: _______	Always Often Sometimes Never Don't know
O13	Can you please show me the type of chlorine that you use to prepare the solution? [Observe]	Sodium hypochlorite	1	Calcium hypochlorite	2	Sodium dichloro isocyanurate	3
		Don't show	88	Other: ___________________________			99
O14	What form is the chlorine product? [Observe]	Tablet	1	Powder	2	Liquid	3
		Don't show	88	Other: ___________________________			99
O15	[Observe: Volume of chlorine container]			L mL g		Don't show	88
O16	The container is: [Observe: Circle all that apply]	Covered / Sealed	1	Shaded	2	Non-metallic	3
		Guarded	4	Don't show	88	Other: ________	99
O17	What is the brand of chlorine? [Observe]					Don't know / None visible	88
O18	Where is the chlorine from?	Local	1	Imported	2	Don't know	88
O19	Who provides the chlorine?	Private company	1	NGO	2	Government	3
		Don't know	88	Other: ___________________________			99
O20	How much does it cost? [Circle units]	HTG	per	L container kg		Free	88
		Don't know	88	Other: ___________________________			99
O21	Do you ever run out of chlorine? If so, what do you do?
O22	Can you please show me any personal protective equipment that you use for making chlorine solution?			Yes	1	No / don't use	0
O23	[Observe: Circle all that apply]	Gloves	1	Apron	2	Glasses	3
		Boots	4	Mask	5	Other: ________	99
O24	Can you please show me any equipment that you use to prepare the chlorine solution?			Yes	1	No / don't use	0
O25	[Observe: Circle all that apply]	Scale	1	Syringe	2	Graduated cylinder	3
		Spoon, scoop	4	Mixing rods	5	Other: ________	99
O26	Can you please show me how the chlorine solution is mixed?			Yes	1	No [Go to O28]	0
O27	[Draw/describe the preparation/mixing process]
	Mixing time:
O28	[Observe: type of mixing container]	Plastic	1	Metallic	2	Not available	88
		Other: ___________________________			99
O29	How many liters of water do you put in the container to make the solution? [Observe]			liters		Don't show	88
O30	How much chlorine do you add to the water? [Observe: Circle appropriate unit]					g mg mL oz
O31	What should be the chlorine concentration of the solution that you prepare? [Circle appropriate unit]					mg/L %
				Don't know	88
O32	How many containers of solution do you make at one time?					containers
O33	Do you do anything to adjust the pH of the solution?			Yes	1	No	0
O34	Can you please describe anything that you do to adjust the pH of the chlorine solution?
O35	How long do you store the chlorine solution for?			hours days weeks months
		Don't know	88	Other: ___________________________			99
O36	Is there an expiration on the chlorine solution?	Yes	1	No [Go to O38]	0	Don’t know [Go to O38]	88
O37	How long after manufacture does it expire?			hours days weeks months
		Don't know	88	Other: ___________________________			99
O38	Do you have a logbook to record chlorine preparation?	Yes	1	No [Go to O40]	0	Don’t know [Go to O40]	88
O39	What information do you record in the logbook, and when?
O40	Can you show me the container that you store the solution in? [Observe: Circle all that apply]	Covered / Sealed	1	Shaded	2	Non-metallic	3
		Guarded	4	Don't show	88	Other: ________	99
O41	What do you find easy about making the chlorine solution?
O42	What do you find challenging about making the chlorine solution?
O43	[Please write any other notes from manufacturing observation]
O44	Do you monitor the quality of the chlorine solution?	Yes	1	No [Go to O47]	0	Don’t know [Go to O47]	88
O45	What do you monitor? [Circle all that apply and frequency]	How often?				How long after preparation?
	pH	Always Often Sometimes Never N/A
	Concentration	Always Often Sometimes Never N/A
	Other: ________	Always Often Sometimes Never N/A
O46	Can you please show me how you measure these parameters? [Take pictures]
O47	Do you ever change the amount of chlorine you add to the water?	Yes	1	No [Go to O49]	0	Don’t know [Go to O49]	88
O48	Why have you had to change the amount of chlorine? [Circle all that apply]	pH > 8	1	Turb. increase	2	Turb. decrease	3
		FCR low	4	FCR high	5	Don't know	88
		Other: ___________________________			99
O49	Please describe any administrative process for making changes to the chlorine solution.
O50	Is there anything else you would like to share or show me about how you prepare chlorine for spraying?
O51	[Report end time]			End time
THANK YOU VERY MUCH FOR YOUR TIME!

## Sheet: Survey spraying
HOUSEHOLD SPRAYING SURVEY
Thank you for accepting to participate in the survey. Before getting started, I need to write down my name, the date, time, location, and I will also take GPS coordinates. Please give me a minute.
A	Interviewer
B	Date
C	Time
D	Location
E	GPS coordinates	[1]		[2]
PART A: GENERAL INFORMATION
Q1	Are you the person most responsible for chores like cleaning or cooking in your household?			Yes [Go to Q3]	1	No	0
Q2	Is the person most responsible for chores like cleaning or cooking in your household available?			Yes [Start new survey with resp. person]	1	No [Continue]	0
Q3	[Circle respondent's gender]			Male	1	Female	0
Q4	Did you go to school?			Yes	1	No [Go to Q6]	0
Q5	What is the highest grade you completed in school?					Grade
Q6	Is the female head of house able to read and write?	Yes	1	No	0	No female HOH	99
Q7	Is the male head of house able to read and write?	Yes	1	No	0	No male HOH	99
Q8	[Observe walls]	Concrete	1	Plastic, tarp	2	Wood	3
		Dirt	4	Metal	5	Brick	6
		Other: _____________________________________________					99
Q9	[Observe floor]	Concrete	1	Dirt	2	Wood	3
		Other: _____________________________________________					99
Q10	[Observe roof]	Metal	1	Cloth	2	Plastic, tarp	3
		Wood	4	Grass	5	Other: ________	99
Q11	Does your household have wired electricity?			Yes	1	No	0
Q12	How many sleeping places do you have in the house?					Beds
PART B: HYGIENE AND SANITATION
Q13	Can you please show me where you cook? [Observe location]	Dedicated space inside the house	1	Space outside the house	2	No dedicated space	3
						Refuse	88
Q14	Can you please show me where you wash dishes? [Observe location]	Dedicated space inside the house	1	Space outside the house	2	No dedicated space	3
						Refuse [Go to Q18]	88
Q15	How often do you wash dishes?	After every meal	1	Once a day	2	Every 2-3 days	3
		Don't know	88	Don't wash dishes [Go to Q18]			99
Q16	Can you please show me what you use to wash dishes? [Observe] [Multiple answers possible]	Detergent, soap	1	Bleach	2	Sand, earth	3
		Brush	4	Sponge	5	Don't know	88
		Other: _____________________________________________					99
Q17	How do you typically dry dishes?	With a cloth or towel	1	Let dry inside the home	2	Let dry outside the home	3
		Don't dry	4	Don't know	88	Other: _______	99
Q18	How often do you clean the floor of your house?	Several times a day	1	Daily	2	Every 2-3 days	3
		Weekly	4	Don't clean [Go to Q20]	5	Don't know	88
Q19	What do you typically use to clean the floor of your house?	Wet mop with water only	1	Wet mop with detergent	2	Wet mop with bleach	3
		Dry mop	4	Broom, sweeper	5	Don't know	88
		Other: _____________________________________________					99
Q20	How often do you typically do laundry?	Daily	1	Every 2-3 days	2	Weekly	3
		Every 2 weeks or less	4	Never [Go to Q23]	5	Don't know	88
Q21	Where do you do laundry?	Dedicated space inside the house	1	Dedicated space outside	2	River	3
		Other: _____________________________________________					99
Q22	What materials do you typically use to clean clothes?	Detergent, soap	1	Bleach	2	Gravel, stones	3
		Don't know	88	Other: __________________________			99
Q23	Can you please show me where you usually use the bathroom?	Private latrine	1	Shared latrine	2	No latrine [Go to Q25]	99
	[Take a picture]					Refuse [Go to Q25]	88
Q24	Now could you please tell me, for each part of the latrine, how often you clean it and what you use for cleaning? For instance, how often do you clean the [floor] of the latrine? And what do you use to clean the [floor] of the latrine? [If a latrine part is not present, write "N/A"]	Latrine part		Cleaning frequency		Cleaning materials
		Floor
		Slab
		Seat
		Water storage container
		Water flushing container
		Door handle
		Other: __________
		Other: __________
Q25	Can you please show me where you usually wash your hands? [Observe location]	Dedicated space	1	No dedicated space	0	Refuse	88
Q26	Can you please show me what you use to wash your hands? [Observe if soap is present]	Soap present	1	Soap absent	0	Refuse	88
		Other: _____________________________________________					99
Q27	[Observe if water is present]	Running water	1	Water in container	2	No water	0
Q28	Do you have trash in your household (from cooking, for instance)?	Yes	1	No	0	Don't know	88
Q29	Can you please show me where you store trash? [Observe]	Close/covered container	1	Bag	2	Dump site close to the house	3
		Other: _____________________________________________					99
Q30	What do you do with your trash?	Put on the street for collection	1	Take to dumpsite	2	Burn	3
		Bury	4	Don't know	88	Other: _____________	99
Q31	How often do you do that?	Daily	1	Every 2-3 days	2	Weekly	3
		Every 2 weeks or less			4	Don't know	88
Q32	A cholera outbreak has been declared in the area. Has this changed the way you clean your household, wash dishes, bath, or dispose of waste in any way? If so, can you give me an example?	Yes	1	No	0	Don't know	88
		[Report comments, example]
PART C: CHOLERA
Q33	In which month do you think this cholera outbreak began?					Don't know	88
Q34	How many people live in this house, including yourself?					People
Q35	I would like to know the age and gender of each person who lives in this house, including yourself. Let's start with the oldest person in the household. How old are they? Are they a man or a woman? Who comes next? [Continue asking] Now please think about each of the persons you just listed. Has any of them had cholera in this outbreak? Anyone else? When did they have cholera? For those who have h…	Age || Gender	Cholera || When?			Confirmed	#
		|| M / F	Yes / No / ? ||			Yes No ?	1
		|| M / F	Yes / No / ? ||			Yes No ?	2
		|| M / F	Yes / No / ? ||			Yes No ?	3
		|| M / F	Yes / No / ? ||			Yes No ?	4
		|| M / F	Yes / No / ? ||			Yes No ?	5
		|| M / F	Yes / No / ? ||			Yes No ?	6
		|| M / F	Yes / No / ? ||			Yes No ?	7
		|| M / F	Yes / No / ? ||			Yes No ?	8
		|| M / F	Yes / No / ? ||			Yes No ?	9
		|| M / F	Yes / No / ? ||			Yes No ?	10
Q36	Has anyone who used to live in this house died from cholera in the past year?	Yes	1	No [Go to Q38]	0	Don't know [Go to Q38]	88
Q37	How many people who used to live in this house have died from cholera in the past year?					People
1
Q38	Who would care for the cholera patients from your household?	Myself	1	Another household member			2
		Cholera treatment center	3	Other: __________________________			99
Q39	Do you know where is the closest place to get cholera treatment?			Yes	1	No	0
Q40	How long does it take to get to that cholera treatment point? [Circle time unit]			minutes hours		Don't know	88
Q41	Have you ever been to that cholera treatment point?			Yes	1	No	0
1
Q42	Has your household ever been sprayed with chlorine before today?	Yes	1	No [Go to Q45]	0	Don't know [Go to Q45]	88
Q43	Can you tell me how many times your household has been sprayed with chlorine?					times
Q44	When is the last time that your household was sprayed with chlorine before today?	In the past week	1	In the past month	2	In the past year	3
		Over a year ago	4	Don't know	88
Q45	Would you say that spraying your household with chlorine is very useful, useful, possibly useful, or not useful at all to prevent cholera?	Very useful	1	Useful	2	Possibly useful	3
		Not useful at all	4	Don't know [Go to Q47]	88
Q46	Why did you think that?
	[Report answer]
Q47	What do you like about having your household sprayed with chlorine? [Probe] Anything else? [Multiple answers possible]	It feels safe	1	Cleans the household	2	Purifies the air	3
		Others won't be scared to visit anymore	4	Sprayers provide good advice	5	Don't know	88
		Other: _____________________________________________					99
Q48	What do you dislike about having your household sprayed with chlorine? [Probe] Anything else? [Multiple answers possible]	Smell	1	Damage household items	2	Others think we're dirty	3
		It won't change anything	4	Takes too much time	5	Don't know	88
		Other: _____________________________________________					99
Q49	Is there anything else you would like to say about your experience with household spraying? [Report answer]
Q50	Besides household spraying, have you received anything from organizations responding to this outbreak? For instance, information on how to prevent cholera or water treatment supplies?
Q51	Have you ever been given a household disinfection kit such as liquid chlorine or powder, and clothes for cleaning your household (not for personal hygiene)?	Yes	1	No [Go to Q74]	0	Don't know [Go to Q74]	88
Q52	Can you remember how many disinfection kits you have received?			kit(s)		Don't know	88
Q53	When did you last receive a household disinfection kit?	In the past week	1	In the past month	2	In the past year	3
		Over a year ago	4	Don't know	88
Q54	Where did you receive household disinfection kits? [Multiple answers possible]	Someone came to the house [Go to Q56]	1	At the cholera treatment center	2	Don't know [Go to Q56]	88
		Other [Go to Q56]: _________________________________					99
Q55	When did you receive the kit at the cholera treatment center?	On admission	1	During stay	2	On discharge	3
		No family member at the cholera treatment center			99	Don't know	88
Q56	Who in your household received the kit?	Patient	1	Caretaker	2	Other	99
Q57	Did you or someone from your household receive training on how to use the kit when you received it?	Yes	1	No [Go to Q60]	0	Someone else did [Go to Q60]	2
Q58	Would you say that the training was very useful, useful, possibly useful, or not useful at all?	Very useful	1	Useful	2	Possibly useful	3
		Not useful at all	4	Don't know	88
Q59	Why did you think that?
	[Report answer]
Q60	What items were in the kit that you received?	Soap	1	Bucket	2	Jerrycan	3
		Bleach	4	Cloth	5	Brush	6
		Chlorine tablets	7	Instruction booklet	8	Brush	9
		Other: _____________________________________________					99
Q61	Can you please show me the items from the kit, if you still have them? What did you use kit items for? [Observe, indicate if item is present, measure/weigh as appropriate, and report use] [For "Other" items, provide a description and write in unit]
	Item ` Present?	Amount?		What was it used for? [Circle all that apply]
	Soap Y / N		g	Floor Surfaces Latrines Dishes Laundry Bedding Personal hygiene Hand hygiene
	Bucket Y / N		#	Floor Surfaces Latrines Dishes Laundry Bedding Personal hygiene Hand hygiene
	Jerrycan Y / N		#	Floor Surfaces Latrines Dishes Laundry Bedding Personal hygiene Hand hygiene
	Bleach Y / N		mL	Floor Surfaces Latrines Dishes Laundry Bedding Personal hygiene Hand hygiene
	Cloth Y / N		#	Floor Surfaces Latrines Dishes Laundry Bedding Personal hygiene Hand hygiene
	Brush Y / N		#	Floor Surfaces Latrines Dishes Laundry Bedding Personal hygiene Hand hygiene
	Sponge Y / N		#	Floor Surfaces Latrines Dishes Laundry Bedding Personal hygiene Hand hygiene
	Chlorine tablets Y / N		g	Floor Surfaces Latrines Dishes Laundry Bedding Personal hygiene Hand hygiene
	Instruction booklet Y / N		#	Floor Surfaces Latrines Dishes Laundry Bedding Personal hygiene Hand hygiene
	Other: ____________ Y / N			Floor Surfaces Latrines Dishes Laundry Bedding Personal hygiene Hand hygiene
	Other: ____________ Y / N			Floor Surfaces Latrines Dishes Laundry Bedding Personal hygiene Hand hygiene
	Other: ____________ Y / N			Floor Surfaces Latrines Dishes Laundry Bedding Personal hygiene Hand hygiene
Q62	Are all kit items easy to find in the area?	Yes [Go to Q64]	1	No	0	Don't know [Go to Q66]	88
Q63	Which kit items would be difficult to find in the area?
Q64	If needed, could you afford replacing kit items?	Yes [Go to Q66]	1	No	0	Don't know [Go to Q66]	88
Q65	Which kit items would be too expensive to purchase for you?
Q66	Is there anything you would have liked to find in the kit and that was not included? [Report answer]
Q67	Have you ever used the kit?	Yes [Go to Q69]	1	No	0	Don't know	88
Q68	Why have you never used the kit?	Haven't had time yet	1	Don't know how to use it	2	Keeping for later	3
	[Go to Q74]	Other: __________________________			99	Don't know	88
Q69	Did you use all consumable kit items (e.g. liquid chlorine, soap) at once?	Yes	1	No	0	Don't know	88
Q70	What do you like about the household disinfection kit you received? [Probe] Anything else? [Multiple answers possible]	Easy to use	1	It was free	2	Good training	3
		Contains many useful items			4	Don't know	88
		Other: _____________________________________________					99
Q71	What do you dislike about the household disinfection kit you received? [Probe] Anything else? [Multiple answers possible]	Difficult to use	1	Need larger quantities	2	No training	3
		Cannot buy refills			4	Don't know	88
		Other: _____________________________________________					99
Q72	If you could choose, would you prefer to have people spray the household like today or to receive chlorine and cleaning supplies to clean yourself?	Prefer spraying	1	Prefer to clean myself	2	Don't know [Go to Q74]	88
Q73	Why did you answer in that way?
4
	[Report answer]
Q74	May I take a sample of your hands by rinsing them in clean water?			Yes	1	No	0
Q75	[Report end time]			End time
THANK YOU VERY MUCH FOR YOUR TIME!
